# Supplementary material for: Single-step retrosynthesis prediction by leveraging commonly preserved substructures
Source: Nat Commun. 2023 Apr 28;14:2446. doi: 10.1038/s41467-023-37969-w (PMC10147675; doi:10.1038/s41467-023-37969-w)
Supplement: Supplementary file 3 — Source Data [file 41467_2023_37969_MOESM3_ESM.xlsx]

## Sheet: Fig1
SMILES	occurance	patent_id
OB(O)C1=CC=C(S(=O)(C)=O)C=C1.CC2=C(CS(=O)(C(F)(F)F)=O)C3=CC(F)=CC=C3C=C2CC(OC)=O	Fig1 candidate1 reactant	US9000044
O=S(C1=CC=C(B2OC(C)(C)C(C)(C)O2)C=C1)(C3=CC=CC=C3C)=O.CC4=C(CC(OC)=O)C=C(C=CC(F)=C5)C5=C4CS(=O)(C(F)(F)F)=O	Fig1 candidate2 reactant	US9000044
CC1=C(CC(OC)=O)C=C2C(C=C(C=C2)F)=C1C3=CC=C(S(=O)(C)=O)C=N3	Fig1 product	US9000044

## Sheet: Fig2
SMILES	occurance	patent_id
ClC1=CC=C(C2=NN=C(C#CC3=CC=C(OCCN4CCCC4)C=C3)C=C2)C=C1	Fig2 product	US7452911
C#CC1=NN=C(C2=CC=C(Cl)C=C2)C=C1.IC3=CC=C(OCCN4CCCC4)C=C3	Fig2 reactant	US7452911
ClC1=CC=C(C2=CSC(C#CC3=CC=C(OCCN4CCCC4)C=C3)=C2)C=C1	Fig2 candidate1 product	US7452911
ClC1=CC=C(C2=CC=C(C#CC3=NN=C(C=C3)OCCN4CCCC4)N=C2)C=C1	Fig2 candidate2 product	US7452911
ClC1=CC=C(C2=CC=C(C#CC3=CC=C(OCCN4CCCC4)N=C3)N=C2)C=C1	Fig2 candidate3 product	US7452911
ClC1=CC=C(C2=CC=C(C#CC3=CC(OCCN4CCCC4)=CC=C3)N=C2)C=C1	Fig2 candidate4 product	US7452911
BrC1=CSC(C#CC2=CC=C(OCCN3CCCC3)C=C2)=C1.ClC4=CC=C(OB(O)O)C=C4	Fig2 candidate1 reactant	US7452911
ClC1=CC=C(C2=CC=C(C#C)N=C2)C=C1.ClC3=NN=C(C=C3)OCCN4CCCC4	Fig2 candidate2 reactant	US7452911
ClC1=CC=C(C2=CC=C(C#C)N=C2)C=C1.BrC3=CC=C(OCCN4CCCC4)N=C3	Fig2 candidate3 reactant	US7452911
ClC1=CC=C(C2=CC=C(C#C)N=C2)C=C1.IC3=CC=CC(OCCN4CCCC4)=C3	Fig2 candidate4 reactant	US7452911
C#CC1=CC=C(OCCN2CCCC2)C=C1.ClC3=CC=C(C4=CC=C(Cl)C=C4)C=C3	Fig2 prediction1-1
C#CC1=CC=C(OCCN2CCCC2)C=C1.ClC3=CC=C(C4=CC=C(Br)C=C4)C=C3	Fig2 prediction1-2
ClC1=CC=C(C2=NN=C(C#C)C=C2)C=C1.IC3=CC=C(C=C3)OCCN4CCCC4	Fig2 prediction2-1
ClC1=CC=C(C2=NN=C(C#C)C=C2)C=C1.BrC3=CC=C(C=C3)OCCN4CCCC4	Fig2 prediction2-2

## Sheet: Fig3
common_fingerprints	3	4	5	6	7	8	9	10
accuracy of substructure extraction	0.888079	0.895224	0.902406	0.909962	0.91675	0.923382	0.929527	0.935339
percentage of products with substructures	0.860607	0.841725	0.821984	0.800377	0.777764	0.753255	0.727562	0.699421
percentage of products with all correct substructures	0.596381	0.616172	0.629557	0.635913	0.636199	0.631195	0.622025	0.608749

## Sheet: Fig4
SMILES	occurance	patent_id
O=C(OC)C1=CC=C(OCCN2C(C3=CC=CC=C3C2=O)=O)C=C1>>O=C(OC)C4=CC=C(OCCN)C=C4	Fig4 reaction1	US8329738
O=C1C2=CC=CC=C2C(N1CCSC3=CC=NC=C3)=O>>O=C(NCCSC4=CC=NC=C4)C5=CC=CC=C5CO	Fig4 reaction2	US5246948
O=[N+](C1=NC=CN1)[O-].O=C2C3=CC=CC=C3C(N2CC4CO4)=O>>O=C5C6=CC=CC=C6C(N5CC(O)CN7C=CN=C7[N+]([O-])=O)=O	Fig4 reaction3	US5608110
BrC1=CC=C(Br)N=C1.O=C2C3=CC=CC=C3C(N2CC=C)=O>>O=C4C5=CC=CC=C5C(N4CCCC6=CC=C(Br)C=N6)=O	Fig4 reaction4	US6472403

## Sheet: Fig5
SMILES	occurance	patent_id
C12=CC=CC=C1C(C3=CC=CC=C3)=C4C(C=CC=C4)=C2	Fig5 product	US889108
BrC1=C2C(C=CC=C2)=CC3=CC=CC=C31.OB(C4=CC=CC=C4)O	Fig5 reactant	US889108
BrC1=C2C=CC=CC2=CC3=C1C=CC=C3	Fig5 AT prediction1
BrC1=CC=CC=C1.O=C2C3=C(CC4=C2C=CC=C4)C=CC=C3	Fig5 AT prediction2
CC1=CC=C(S(=O)(OC2=C3C=CC=CC3=CC4=C2C=CC=C4)=O)C=C1	Fig5 AT prediction3
CC1=CC=C(S(=O)(O)=O)C=C1.CC2=CC=CC=C2.NC3=CC=CC=C3	Fig5 AT prediction4
BrC1=CC=CC=C1.O=C2C3=C(C(C4=C2C=CC=C4)=O)CCC=C3	Fig5 AT prediction5
BrC1=C2C(C=CC=C2)=CC3=CC=CC=C31.OB(C4=CC=CC=C4)O	Fig5 our prediction1
BrC1=C2C=CC=CC2=CC3=C1C=CC=C3.[Li]C4=CC=CC=C4	Fig5 our prediction2
BrC1=C2C=CC=CC2=CC3=C1C=CC=C3.CC4=CC=CC=C4	Fig5 our prediction3
BrC1=C2C=CC=CC2=CC3=C1C=CC=C3.Br[Mg]C4=CC=CC=C4	Fig5 our prediction4
BrC1=CC=CC=C1.O=C2C3=C(CC4=C2C=CC=C4)C=CC=C3	Fig5 our prediction5

## Sheet: Fig7
SMILES	occurance	patent_id
OB(O)C1=CC=C(S(=O)(C)=O)C=C1.CC2=C(CS(=O)(C(F)(F)F)=O)C3=CC(F)=CC=C3C=C2CC(OC)=O	Fig7 candidate1 reactant	US9000044
O=S(C1=CC=C(B2OC(C)(C)C(C)(C)O2)C=C1)(C3=CC=CC=C3C)=O.CC4=C(CC(OC)=O)C=C(C=CC(F)=C5)C5=C4CS(=O)(C(F)(F)F)=O	Fig7 candidate2 reactant	US9000044
CC1=C(CC(OC)=O)C=C2C(C=C(C=C2)F)=C1C3=CC=C(S(=O)(C)=O)C=N3	Fig7 product	US9000044

## Sheet: Fig8
SMILES	occurance	patent_id
CC1=C(CC(OC)=O)C=C2C(C=C(C=C2)F)=C1C3=CC=C(S(=O)(C)=O)C=N3	Fig8 product	US9000044
